# Supplementary material for: Meta-taxonomic analysis of prokaryotic and eukaryotic gut flora in stool samples from visceral leishmaniasis cases and endemic controls in Bihar State India
Source: PLoS Negl Trop Dis. 2019 Sep 6;13(9):e0007444. doi: 10.1371/journal.pntd.0007444 (PMC6750594; doi:10.1371/journal.pntd.0007444)
Supplement: S2 Table — (XLSX) [file pntd.0007444.s003.xlsx]

## Sheet: 16S_raw_counts_genus
S2 Table. Genus-level raw counts for 16S rRNA analysis.
sample	D_0__Archaea;D_1__Euryarchaeota;D_2__Methanobacteria;D_3__Methanobacteriales;D_4__Methanobacteriaceae;D_5__Methanobrevibacter	D_0__Archaea;D_1__Euryarchaeota;D_2__Thermoplasmata;D_3__Methanomassiliicoccales;D_4__Methanomethylophilaceae;D_5__uncultured	D_0__Bacteria;D_1__Acidobacteria;D_2__Acidobacteriia;D_3__Acidobacteriales;D_4__Koribacteraceae;D_5__Candidatus Koribacter	D_0__Bacteria;D_1__Actinobacteria;D_2__Actinobacteria;D_3__Actinomycetales;D_4__Actinomycetaceae;D_5__Actinomyces	D_0__Bacteria;D_1__Actinobacteria;D_2__Actinobacteria;D_3__Bifidobacteriales;D_4__Bifidobacteriaceae;D_5__Bifidobacterium	D_0__Bacteria;D_1__Actinobacteria;D_2__Actinobacteria;D_3__Bifidobacteriales;D_4__Bifidobacteriaceae;D_5__Gardnerella	D_0__Bacteria;D_1__Actinobacteria;D_2__Actinobacteria;D_3__Corynebacteriales;D_4__Mycobacteriaceae;D_5__Mycobacterium	D_0__Bacteria;D_1__Actinobacteria;D_2__Actinobacteria;D_3__Micrococcales;D_4__Dermatophilaceae;Ambiguous_taxa	D_0__Bacteria;D_1__Actinobacteria;D_2__Actinobacteria;D_3__Micrococcales;D_4__Dermatophilaceae;D_5__Dermatophilus	D_0__Bacteria;D_1__Actinobacteria;D_2__Actinobacteria;D_3__Micrococcales;D_4__Micrococcaceae;D_5__Rothia	D_0__Bacteria;D_1__Actinobacteria;D_2__Actinobacteria;D_3__Micrococcales;D_4__Sanguibacteraceae;D_5__Sanguibacter	D_0__Bacteria;D_1__Actinobacteria;D_2__Actinobacteria;D_3__Pseudonocardiales;D_4__Pseudonocardiaceae;D_5__Lechevalieria	D_0__Bacteria;D_1__Actinobacteria;D_2__Coriobacteriia;D_3__Coriobacteriales;D_4__Atopobiaceae;D_5__Atopobium	D_0__Bacteria;D_1__Actinobacteria;D_2__Coriobacteriia;D_3__Coriobacteriales;D_4__Atopobiaceae;D_5__Coriobacteriaceae UCG-003	D_0__Bacteria;D_1__Actinobacteria;D_2__Coriobacteriia;D_3__Coriobacteriales;D_4__Atopobiaceae;D_5__Libanicoccus	D_0__Bacteria;D_1__Actinobacteria;D_2__Coriobacteriia;D_3__Coriobacteriales;D_4__Atopobiaceae;D_5__Olsenella	D_0__Bacteria;D_1__Actinobacteria;D_2__Coriobacteriia;D_3__Coriobacteriales;D_4__Atopobiaceae;D_5__uncultured	D_0__Bacteria;D_1__Actinobacteria;D_2__Coriobacteriia;D_3__Coriobacteriales;D_4__Atopobiaceae;__	D_0__Bacteria;D_1__Actinobacteria;D_2__Coriobacteriia;D_3__Coriobacteriales;D_4__Coriobacteriaceae;D_5__Collinsella	D_0__Bacteria;D_1__Actinobacteria;D_2__Coriobacteriia;D_3__Coriobacteriales;D_4__Coriobacteriaceae;D_5__Enorma	D_0__Bacteria;D_1__Actinobacteria;D_2__Coriobacteriia;D_3__Coriobacteriales;D_4__Eggerthellaceae;D_5__DNF00809	D_0__Bacteria;D_1__Actinobacteria;D_2__Coriobacteriia;D_3__Coriobacteriales;D_4__Eggerthellaceae;D_5__Eggerthella	D_0__Bacteria;D_1__Actinobacteria;D_2__Coriobacteriia;D_3__Coriobacteriales;D_4__Eggerthellaceae;D_5__Enterorhabdus	D_0__Bacteria;D_1__Actinobacteria;D_2__Coriobacteriia;D_3__Coriobacteriales;D_4__Eggerthellaceae;D_5__Senegalimassilia	D_0__Bacteria;D_1__Actinobacteria;D_2__Coriobacteriia;D_3__Coriobacteriales;D_4__Eggerthellaceae;D_5__Slackia	D_0__Bacteria;D_1__Actinobacteria;D_2__Coriobacteriia;D_3__Coriobacteriales;D_4__Eggerthellaceae;D_5__uncultured	D_0__Bacteria;D_1__Bacteroidetes;D_2__Bacteroidia;D_3__Bacteroidales;D_4__Bacteroidaceae;D_5__Bacteroides	D_0__Bacteria;D_1__Bacteroidetes;D_2__Bacteroidia;D_3__Bacteroidales;D_4__Barnesiellaceae;D_5__Barnesiella	D_0__Bacteria;D_1__Bacteroidetes;D_2__Bacteroidia;D_3__Bacteroidales;D_4__Barnesiellaceae;D_5__Coprobacter	D_0__Bacteria;D_1__Bacteroidetes;D_2__Bacteroidia;D_3__Bacteroidales;D_4__Marinifilaceae;D_5__Butyricimonas	D_0__Bacteria;D_1__Bacteroidetes;D_2__Bacteroidia;D_3__Bacteroidales;D_4__Marinifilaceae;D_5__Odoribacter	D_0__Bacteria;D_1__Bacteroidetes;D_2__Bacteroidia;D_3__Bacteroidales;D_4__Marinifilaceae;__	D_0__Bacteria;D_1__Bacteroidetes;D_2__Bacteroidia;D_3__Bacteroidales;D_4__Muribaculaceae;D_5__CAG-873	D_0__Bacteria;D_1__Bacteroidetes;D_2__Bacteroidia;D_3__Bacteroidales;D_4__Muribaculaceae;D_5__metagenome	D_0__Bacteria;D_1__Bacteroidetes;D_2__Bacteroidia;D_3__Bacteroidales;D_4__Muribaculaceae;D_5__uncultured Porphyromonadaceae bacterium	D_0__Bacteria;D_1__Bacteroidetes;D_2__Bacteroidia;D_3__Bacteroidales;D_4__Muribaculaceae;D_5__uncultured bacterium	D_0__Bacteria;D_1__Bacteroidetes;D_2__Bacteroidia;D_3__Bacteroidales;D_4__Muribaculaceae;__	D_0__Bacteria;D_1__Bacteroidetes;D_2__Bacteroidia;D_3__Bacteroidales;D_4__Prevotellaceae;D_5__Alloprevotella	D_0__Bacteria;D_1__Bacteroidetes;D_2__Bacteroidia;D_3__Bacteroidales;D_4__Prevotellaceae;D_5__Paraprevotella	D_0__Bacteria;D_1__Bacteroidetes;D_2__Bacteroidia;D_3__Bacteroidales;D_4__Prevotellaceae;D_5__Prevotella	D_0__Bacteria;D_1__Bacteroidetes;D_2__Bacteroidia;D_3__Bacteroidales;D_4__Prevotellaceae;D_5__Prevotella 1	D_0__Bacteria;D_1__Bacteroidetes;D_2__Bacteroidia;D_3__Bacteroidales;D_4__Prevotellaceae;D_5__Prevotella 2	D_0__Bacteria;D_1__Bacteroidetes;D_2__Bacteroidia;D_3__Bacteroidales;D_4__Prevotellaceae;D_5__Prevotella 7	D_0__Bacteria;D_1__Bacteroidetes;D_2__Bacteroidia;D_3__Bacteroidales;D_4__Prevotellaceae;D_5__Prevotella 9	D_0__Bacteria;D_1__Bacteroidetes;D_2__Bacteroidia;D_3__Bacteroidales;D_4__Prevotellaceae;D_5__Prevotella sp. AN 5135	D_0__Bacteria;D_1__Bacteroidetes;D_2__Bacteroidia;D_3__Bacteroidales;D_4__Prevotellaceae;D_5__Prevotellaceae NK3B31 group	D_0__Bacteria;D_1__Bacteroidetes;D_2__Bacteroidia;D_3__Bacteroidales;D_4__Prevotellaceae;D_5__Prevotellaceae UCG-001	D_0__Bacteria;D_1__Bacteroidetes;D_2__Bacteroidia;D_3__Bacteroidales;D_4__Prevotellaceae;D_5__Prevotellaceae UCG-003	D_0__Bacteria;D_1__Bacteroidetes;D_2__Bacteroidia;D_3__Bacteroidales;D_4__Prevotellaceae;D_5__Prevotellaceae UCG-004
EC1	0	0	0	0	1092	0	0	0	0	0	0	0	0	0	0	0	0	0	132	0	0	0	28	6	0	15	866	0	0	0	39	0	0	5056	0	0	0	11013	0	0	0	6397	0	7415	0	0	0	0	0
EC10	0	0	0	0	572	0	0	0	0	0	0	0	0	0	26	0	0	0	68	0	0	0	0	4	0	0	42	0	0	0	0	0	0	0	0	0	0	2369	0	0	0	3531	170	21171	0	18	0	0	0
EC11	0	0	0	2	14076	0	3	0	0	99	0	0	0	0	0	0	0	0	0	0	0	0	0	0	0	0	65035	0	0	0	0	0	0	0	0	0	0	26	0	0	0	0	0	172	0	0	0	0	0
EC12	0	0	0	0	65	0	0	0	0	0	0	0	0	0	21	149	0	2	185	0	0	0	3	0	0	0	32	0	0	18	0	0	0	169	256	0	21	11476	0	0	0	6855	468	32689	0	44	0	0	0
EC13	0	0	0	0	477	0	0	0	0	0	0	0	0	0	0	47	0	0	1120	0	0	0	0	50	0	0	18882	0	0	0	287	0	0	1205	0	0	0	0	0	0	0	0	0	50986	0	0	0	0	0
EC14	0	0	0	0	105	0	0	0	0	0	0	0	0	0	0	3	0	0	1965	0	0	0	0	5	0	0	483	5	0	0	6	0	0	0	0	0	0	9257	0	0	0	4919	14	45950	0	0	0	0	0
EC15	0	11	0	0	44	0	0	0	0	0	0	0	0	0	38	15	0	0	75	0	0	0	11	0	0	0	44	0	0	0	0	0	3	41	0	0	0	508	0	0	0	2415	271	7439	0	38	0	103	8
EC16	0	0	0	0	84	0	0	0	0	0	0	0	0	0	2	0	12	0	16	0	0	0	0	0	0	0	12	0	0	0	0	0	0	193	469	0	4	137	0	0	0	404	0	1642	0	86	24	0	0
EC17	1148	51	0	0	82	0	0	0	0	0	0	0	0	31	70	23	0	0	679	0	0	37	24	32	26	0	5521	271	0	85	86	0	0	0	28	0	0	130	0	0	0	96	11	2	0	0	0	0	0
EC18	0	0	0	0	155	0	0	0	0	0	0	0	0	0	0	0	0	0	243	0	0	0	8	0	6	0	9	0	0	0	0	4	0	57	0	0	0	3913	0	0	0	1877	68	19833	0	41	0	0	0
EC19	0	0	0	0	217	0	0	0	0	6	0	0	0	0	0	0	0	0	28	0	0	0	0	0	0	0	17	0	0	0	0	0	0	6	0	0	0	118	0	0	0	7118	0	10916	0	7	0	0	0
EC2	0	0	0	0	53	0	0	0	0	0	0	0	0	0	0	0	0	0	205	0	0	0	0	5	0	0	131	0	0	9	0	0	0	234	291	0	3	6401	0	0	0	13448	148	24947	0	28	0	0	0
EC20	0	0	0	0	99	0	0	0	0	4	0	0	0	0	0	0	0	0	80	0	0	0	0	0	0	0	1480	0	0	0	0	0	0	0	0	0	0	15	0	0	0	30	0	40567	0	0	0	0	0
EC21	0	0	0	8	744	0	0	0	0	0	0	0	0	0	0	0	0	0	8	0	0	0	0	0	0	0	198	0	0	0	0	0	0	0	0	0	0	13	0	0	0	10931	0	21111	2	0	0	0	0
EC22	0	0	40	0	5158	0	0	0	0	39	46	21	0	0	0	11	0	0	370	0	0	0	0	0	0	0	289	0	0	0	0	0	0	212	0	0	0	34882	0	0	0	21670	690	90919	0	166	0	54	0
EC23	0	0	0	0	441	0	0	0	0	0	0	0	0	0	0	15	4	0	75	0	0	0	0	0	0	0	69	0	0	0	0	0	0	40	0	0	0	2751	0	0	0	2375	511	20652	0	0	0	0	0
EC3	0	0	0	0	5	0	0	0	0	0	0	0	0	0	6	0	0	0	33	0	0	0	0	0	0	0	35	0	0	0	0	0	0	0	1287	4	24	281	0	0	0	3018	102	24032	0	58	0	357	0
EC4	0	0	0	0	3199	0	0	0	0	0	0	0	0	0	0	0	0	0	130	0	0	0	0	0	0	0	62	0	0	0	0	0	0	0	4	0	0	18	0	0	0	0	0	29917	0	0	0	0	0
EC5	0	0	0	0	254	0	0	0	0	0	0	0	0	8	4	39	8	0	94	0	0	0	35	0	8	0	25	0	0	0	0	0	2	8	342	168	0	755	0	0	0	994	427	26653	0	46	0	29	0
EC6	0	0	0	0	70	0	0	0	0	0	0	0	0	0	19	0	0	0	398	0	0	0	0	0	5	0	106	0	0	0	0	0	0	20	0	0	0	1327	0	0	0	924	51	16725	0	67	0	0	0
EC7	0	0	0	0	38	0	0	0	0	0	0	0	0	0	0	0	0	0	29	0	0	0	0	6	0	0	22	0	0	8	0	0	0	8	558	0	4	264	0	0	91	284	106	1954	0	90	0	204	0
EC8	0	0	0	6	94	0	0	0	0	0	0	0	0	0	0	7	0	0	136	0	0	0	0	0	0	0	70	0	0	0	0	0	0	19	73	0	0	5175	0	0	0	2891	36	20369	0	39	0	0	0
EC9	0	0	0	0	118	0	0	0	0	0	0	0	0	0	0	0	0	0	50	16	0	0	0	0	0	0	292	0	13	0	0	0	0	0	0	0	0	9	0	0	0	0	0	50319	0	0	0	0	0
VL1	0	0	0	5	535	0	0	0	0	0	0	0	0	0	0	0	0	0	660	0	0	0	6	23	118	0	118	0	0	0	0	0	0	40	0	0	0	22177	0	0	0	3393	424	6455	0	22	0	0	0
VL10	0	0	0	0	70	0	0	0	0	12	0	0	0	0	144	39	32	0	147	0	0	0	7	80	18	0	727	0	0	19	290	0	0	733	0	0	0	3477	99	0	0	5410	671	65649	0	0	0	0	0
VL11	0	0	0	0	16493	0	0	0	0	0	0	0	0	0	0	500	0	0	80	0	0	0	21	15	52	0	50	0	0	3	0	0	0	88	0	0	0	866	0	0	0	942	0	28836	0	12	0	79	0
VL12	0	0	0	0	407	0	0	0	0	0	0	0	0	0	94	35	0	0	558	0	0	0	0	2	0	0	110	0	0	0	0	0	2	92	0	0	0	934	0	0	0	1064	258	20248	0	12	0	58	0
VL13	0	0	0	0	176	0	0	0	0	0	0	0	0	0	0	0	0	0	21	0	0	0	0	0	6	0	2589	0	0	0	0	0	0	0	0	0	0	1204	0	0	0	8502	0	12977	0	78	0	0	0
VL14	0	0	0	0	925	0	0	0	0	0	0	0	0	0	0	0	0	0	243	0	0	0	0	0	5	0	40	0	0	0	0	0	0	18	0	0	0	879	0	0	0	2158	10	9593	0	0	0	0	0
VL15	0	0	0	0	0	0	0	0	0	0	0	0	0	0	0	0	0	0	0	0	0	0	0	0	0	0	153	0	0	0	0	0	0	0	5172	0	0	5159	0	0	0	3589	224	16721	0	56	0	0	0
VL16	0	0	0	0	21	0	0	0	0	0	0	0	0	0	0	14	0	0	27	0	0	0	0	18	0	0	155	0	10	0	31	0	0	1552	0	0	0	764	0	0	65	3237	52	33112	0	0	0	190	0
VL17	0	0	0	0	0	0	0	0	0	0	0	0	0	0	0	0	0	0	40	0	0	0	0	0	0	0	39	0	0	0	2	0	0	40	26	0	0	1527	0	0	0	3132	37	18911	0	0	0	0	0
VL18	0	0	0	0	0	0	0	0	0	0	0	0	0	0	0	5	0	0	33	0	0	0	0	0	0	0	136	0	0	0	0	0	0	671	367	0	0	1659	0	0	0	2887	26	17085	0	61	0	0	0
VL19	0	0	0	14	11252	0	0	0	0	0	0	0	0	0	0	0	0	0	0	0	0	0	0	0	0	0	154	0	0	0	0	0	0	0	0	0	0	19	0	0	0	32	0	2322	0	0	0	0	0
VL2	4	0	0	0	65	0	0	0	0	0	0	0	0	0	0	0	0	0	54	0	0	0	15	13	0	0	40	0	0	0	0	0	0	150	0	0	0	2314	0	0	0	1018	1513	10694	0	66	0	0	0
VL20	0	0	0	0	676	0	0	0	0	0	0	0	0	0	0	0	0	0	65	0	0	0	0	0	7	0	1142	0	0	20	0	0	0	0	141	0	0	320	0	0	69	1415	128	25571	0	43	104	1402	0
VL21	10	61	0	0	1004	0	0	0	0	0	0	0	0	60	22	1038	20	6	102	0	0	0	20	15	5	0	48	0	0	11	0	0	10403	32	344	498	0	1655	0	0	0	1766	6899	6792	0	122	101	106	178
VL22	0	0	0	0	718	0	0	0	0	0	0	0	0	0	228	98	0	0	574	0	0	0	0	9	0	0	68	0	0	0	5	0	6	50	0	0	0	5255	0	0	0	7793	23	45780	0	0	0	0	0
VL23	0	0	0	3	26	0	0	0	0	0	0	0	0	0	0	0	0	0	0	0	0	44	0	0	0	0	53721	0	0	0	0	0	0	435	0	0	0	32238	0	33	0	1838	0	1195	0	0	0	0	0
VL3	0	0	0	0	73	0	0	0	0	0	0	0	4	0	0	0	0	0	12	0	0	0	0	5	2	0	476	0	0	0	78	0	0	0	0	0	0	741	0	0	0	2850	0	43764	0	0	0	0	0
VL4	0	0	0	0	0	0	0	0	0	0	0	0	0	0	0	4	0	0	10	0	0	0	0	103	0	0	4402	0	0	0	300	0	0	344	0	0	0	3584	0	4	0	1358	54	1710	0	0	0	0	0
VL5	4	0	0	2	597	0	0	23	23	0	0	0	2	0	0	0	0	0	114	0	0	0	0	0	0	0	3288	0	0	0	0	0	0	122	0	0	0	415	0	0	0	3692	3982	4045	0	10	0	803	0
VL6	0	0	0	7	0	0	0	0	0	0	0	0	0	0	0	0	0	0	0	0	0	0	0	0	0	0	5437	584	0	0	236	0	0	0	0	0	0	8234	0	0	0	108	0	13912	0	0	0	0	0
VL7	0	0	0	25	3934	0	0	0	0	22	0	0	0	0	0	0	0	0	455	0	0	0	0	0	0	0	5604	0	0	0	0	0	0	0	0	0	0	0	0	0	0	0	0	220143	0	0	0	0	0
VL8	0	0	0	0	926	0	0	0	0	17	0	0	0	0	0	0	0	0	48	0	0	0	0	0	0	0	24	0	0	0	0	0	0	0	0	0	0	0	0	16	0	1777	0	95280	0	0	0	0	0
VL9	0	0	0	0	0	7	0	0	0	0	0	0	0	0	0	0	0	0	10	0	5	0	0	0	0	0	7	0	0	0	0	0	5	0	0	0	0	4328	0	11	0	4756	7	145995	0	31	0	0	0
[truncated: 299 more columns]
